# Supplementary material for: Adult mouse dorsal root ganglia neurons form aberrant glutamatergic connections in dissociated cultures
Source: PLoS One. 2021 Mar 3;16(3):e0246924. doi: 10.1371/journal.pone.0246924 (PMC7928449; doi:10.1371/journal.pone.0246924)
Supplement: S1 Video — (ZIP) [file pone.0246924.s002.zip]

Archive with 2 entries (2 files):
- S1A_Video.mp4
- S1B_Video.mp4
